# Supplementary material for: Effect and Mechanism of Qihua Tongtiao Formula (QHTTF) on Improving Glucose and Lipid Metabolism Disorders in ZDF Rats by Integrating Network Pharmacology, Metabolomics, and Biological Validation
Source: Pharmaceuticals (Basel). 2025 Sep 8;18(9):1347. doi: 10.3390/ph18091347 (PMC12472807; doi:10.3390/ph18091347)
Supplement: Supplementary file 1 [file pharmaceuticals-18-01347-s001.zip]

Archive with 1 entries (1 files):
- pharmaceuticals-3816318-supplementary.pdf
